# Supplementary material for: Chemical Profile of the Volatile Constituents and Antimicrobial Activity of the Essential Oils from Croton adipatus, Croton thurifer, and Croton collinus
Source: Antibiotics (Basel). 2021 Nov 12;10(11):1387. doi: 10.3390/antibiotics10111387 (PMC8614731; doi:10.3390/antibiotics10111387)
Supplement: Supplementary file 1 [file antibiotics-10-01387-s001.zip]

Archive with 1 entries (1 files):
- antibiotics-1447802-supplementary.pdf
